# Supplementary material for: Impact of Particulate Matter on the Exacerbation of Immunoglobulin A Nephropathy: An Animal Experimental Study
Source: Int J Mol Sci. 2025 Sep 25;26(19):9387. doi: 10.3390/ijms26199387 (PMC12525145; doi:10.3390/ijms26199387)
Supplement: Supplementary file 1 [file ijms-26-09387-s001.zip]

Archive with 1 entries (1 files):
- ijms-3794587-supplementary.pdf
